# Supplementary material for: Global Assessment of Marine Reptiles and Mammals Using a Taxonomic Distinctness Tool: Implications for Their Conservation
Source: Ecol Evol. 2025 Nov 23;15(11):e72537. doi: 10.1002/ece3.72537 (PMC12641106; doi:10.1002/ece3.72537)
Supplement: Supplementary file 1 — Data S1: ece372537‐sup‐0001‐DataS1.xlsx. [file ECE3-15-e72537-s001.xlsx]

## Sheet: Marine reptiles
Species	Genus	Family	Order	Class	North Atlantic Ocean	Tropical Atlantic Ocean	South Atlantic Ocean	North Pacific Ocean	Tropical Pacific Ocean	South Pacific Ocean	Tropical Indian Ocean	Southern Indian Ocean	Arctic Ocean	Southern Ocean	Mediterranean Sea	Red Sea	Persian Gulf	Gulf of Mexico	Carribean Sea
caretta	Caretta	Cheloniidae	Testudines	Reptilia	1	1	1	1	1	1	1	1	0	0	1	1	1	1	1
mydas	Chelonia	Cheloniidae	Testudines	Reptilia	1	1	1	1	1	1	1	1	0	0	1	1	1	1	1
olivacea	Lepidochelys	Cheloniidae	Testudines	Reptilia	1	1	1	1	1	1	1	0	0	0	0	1	1	0	1
kempii	Lepidochelys	Cheloniidae	Testudines	Reptilia	1	0	0	0	0	0	0	0	0	0	0	0	0	1	0
depressus	Natator	Cheloniidae	Testudines	Reptilia	0	0	0	0	0	1	0	1	0	0	0	0	0	0	0
imbricata	Eretmochelys	Cheloniidae	Testudines	Reptilia	1	1	1	1	1	1	1	1	0	0	1	1	1	1	1
coriacea	Dermochelys	Dermochelyidae	Testudines	Reptilia	1	1	1	1	1	1	1	1	0	0	1	1	1	1	1
triunguis	Trionyx	Trionychidae	Testudines	Reptilia	0	1	1	0	0	0	0	0	0	0	1	0	0	0	0
insculpta	Carettochelys	Carettochelyidae	Testudines	Reptilia	0	0	0	0	0	1	0	0	0	0	0	0	0	0	0
porosus	Crocodylus	Crocodylidae	Crocodylia	Reptilia	0	0	0	0	1	0	1	0	0	0	0	0	0	0	0
acutus	Crocodylus	Crocodylidae	Crocodylia	Reptilia	1	1	0	1	1	0	0	0	0	0	0	0	0	0	0
granulatus	Acrochordus	Acrochordidae	Squamata	Reptilia	0	0	0	0	1	0	1	0	0	0	0	0	0	0	0
arafurae	Acrochordus	Acrochordidae	Squamata	Reptilia	0	0	0	0	1	0	0	0	0	0	0	0	0	0	0
hydroides	Bitia	Homalopsidae	Squamata	Reptilia	0	0	0	0	0	0	1	0	0	0	0	0	0	0	0
violacea	Cantoria	Homalopsidae	Squamata	Reptilia	0	0	0	0	1	0	1	0	0	0	0	0	0	0	0
leucobalia	Fordonia	Homalopsidae	Squamata	Reptilia	0	0	0	0	1	0	1	0	0	0	0	0	0	0	0
bennettii	Myrrophis	Homalopsidae	Squamata	Reptilia	0	0	0	0	1	0	0	0	0	0	0	0	0	0	0
richardsonii	Myron	Homalopsidae	Squamata	Reptilia	0	0	0	0	1	0	1	0	0	0	0	0	0	0	0
resetari	Myron	Homalopsidae	Squamata	Reptilia	0	0	0	0	0	0	1	0	0	0	0	0	0	0	0
karnsi	Myron	Homalopsidae	Squamata	Reptilia	0	0	0	0	1	0	0	0	0	0	0	0	0	0	0
australis	Cerberus	Homalopsidae	Squamata	Reptilia	0	0	0	0	1	0	1	0	0	0	0	0	0	0	0
rynchops	Cerberus	Homalopsidae	Squamata	Reptilia	0	0	0	0	1	0	1	0	0	0	0	0	0	0	0
prevostiana	Gerarda	Homalopsidae	Squamata	Reptilia	0	0	0	0	1	0	1	0	0	0	0	0	0	0	0
apraefrontalis	Aipysurus	Elapidae	Squamata	Reptilia	0	0	0	0	0	0	1	0	0	0	0	0	0	0	0
duboisii	Aipysurus	Elapidae	Squamata	Reptilia	0	0	0	0	1	0	1	0	0	0	0	0	0	0	0
eydouxii	Aipysurus	Elapidae	Squamata	Reptilia	0	0	0	0	1	0	1	0	0	0	0	0	0	0	0
foliosquama	Aipysurus	Elapidae	Squamata	Reptilia	0	0	0	0	0	0	1	0	0	0	0	0	0	0	0
fuscus	Aipysurus	Elapidae	Squamata	Reptilia	0	0	0	0	1	0	1	0	0	0	0	0	0	0	0
laevis	Aipysurus	Elapidae	Squamata	Reptilia	0	0	0	0	1	0	1	0	0	0	0	0	0	0	0
mosaicus	Aipysurus	Elapidae	Squamata	Reptilia	0	0	0	0	1	0	1	0	0	0	0	0	0	0	0
pooleorum	Aipysurus	Elapidae	Squamata	Reptilia	0	0	0	0	0	0	1	1	0	0	0	0	0	0	0
tenuis	Aipysurus	Elapidae	Squamata	Reptilia	0	0	0	0	0	0	1	0	0	0	0	0	0	0	0
annulatus	Emydocephalus	Elapidae	Squamata	Reptilia	0	0	0	0	1	0	1	0	0	0	0	0	0	0	0
ijimae	Emydocephalus	Elapidae	Squamata	Reptilia	0	0	0	1	1	0	0	0	0	0	0	0	0	0	0
orarius	Emydocephalus	Elapidae	Squamata	Reptilia	0	0	0	0	0	0	1	0	0	0	0	0	0	0	0
greyae	Ephalophis	Elapidae	Squamata	Reptilia	0	0	0	0	0	0	1	0	0	0	0	0	0	0	0
darwiniensis	Hydrelaps	Elapidae	Squamata	Reptilia	0	0	0	0	1	0	1	0	0	0	0	0	0	0	0
atriceps	Hydrophis	Elapidae	Squamata	Reptilia	0	0	0	0	1	0	0	0	0	0	0	0	0	0	0
belcheri	Hydrophis	Elapidae	Squamata	Reptilia	0	0	0	0	1	0	0	0	0	0	0	0	0	0	0
bituberculatus	Hydrophis	Elapidae	Squamata	Reptilia	0	0	0	0	0	0	1	0	0	0	0	0	0	0	0
brookii	Hydrophis	Elapidae	Squamata	Reptilia	0	0	0	0	1	0	1	0	0	0	0	0	0	0	0
caerulescens	Hydrophis	Elapidae	Squamata	Reptilia	0	0	0	0	1	0	1	0	0	0	0	0	0	0	0
cantoris	Hydrophis	Elapidae	Squamata	Reptilia	0	0	0	0	0	0	1	0	0	0	0	0	0	0	0
coggeri	Hydrophis	Elapidae	Squamata	Reptilia	0	0	0	0	1	0	1	0	0	0	0	0	0	0	0
curtus	Hydrophis	Elapidae	Squamata	Reptilia	0	0	0	0	1	0	1	0	0	0	0	0	1	0	0
cyanocinctus	Hydrophis	Elapidae	Squamata	Reptilia	0	0	0	1	1	0	1	0	0	0	0	0	1	0	0
czeblukovi	Hydrophis	Elapidae	Squamata	Reptilia	0	0	0	0	1	0	1	0	0	0	0	0	0	0	0
donaldi	Hydrophis	Elapidae	Squamata	Reptilia	0	0	0	0	1	0	0	0	0	0	0	0	0	0	0
elegans	Hydrophis	Elapidae	Squamata	Reptilia	0	0	0	0	1	0	1	0	0	0	0	0	0	0	0
fasciatus	Hydrophis	Elapidae	Squamata	Reptilia	0	0	0	0	1	0	1	0	0	0	0	0	0	0	0
gracilis	Hydrophis	Elapidae	Squamata	Reptilia	0	0	0	0	1	0	1	0	0	0	0	0	1	0	0
inornatus	Hydrophis	Elapidae	Squamata	Reptilia	0	0	0	1	1	1	0	0	0	0	0	0	0	0	0
kingii	Hydrophis	Elapidae	Squamata	Reptilia	0	0	0	0	1	0	1	0	0	0	0	0	0	0	0
klossi	Hydrophis	Elapidae	Squamata	Reptilia	0	0	0	0	1	0	1	0	0	0	0	0	0	0	0
laboutei	Hydrophis	Elapidae	Squamata	Reptilia	0	0	0	0	1	0	0	0	0	0	0	0	0	0	0
lamberti	Hydrophis	Elapidae	Squamata	Reptilia	0	0	0	0	1	0	0	0	0	0	0	0	0	0	0
lapemoides	Hydrophis	Elapidae	Squamata	Reptilia	0	0	0	0	0	0	1	0	0	0	0	0	1	0	0
macdowelli	Hydrophis	Elapidae	Squamata	Reptilia	0	0	0	0	1	0	1	0	0	0	0	0	0	0	0
major	Hydrophis	Elapidae	Squamata	Reptilia	0	0	0	0	1	0	1	0	0	0	0	0	0	0	0
mamillaris	Hydrophis	Elapidae	Squamata	Reptilia	0	0	0	0	0	0	1	0	0	0	0	0	0	0	0
melanocephalus	Hydrophis	Elapidae	Squamata	Reptilia	0	0	0	1	1	0	0	0	0	0	0	0	0	0	0
melanosoma	Hydrophis	Elapidae	Squamata	Reptilia	0	0	0	0	1	0	1	0	0	0	0	0	0	0	0
nigrocinctus	Hydrophis	Elapidae	Squamata	Reptilia	0	0	0	0	0	0	1	0	0	0	0	0	0	0	0
obscurus	Hydrophis	Elapidae	Squamata	Reptilia	0	0	0	0	0	0	1	0	0	0	0	0	0	0	0
ocellatus	Hydrophis	Elapidae	Squamata	Reptilia	0	0	0	0	1	0	1	0	0	0	0	0	0	0	0
ornatus	Hydrophis	Elapidae	Squamata	Reptilia	0	0	0	1	1	0	1	0	0	0	0	0	1	0	0
pachycercos	Hydrophis	Elapidae	Squamata	Reptilia	0	0	0	0	1	0	0	0	0	0	0	0	0	0	0
pacificus	Hydrophis	Elapidae	Squamata	Reptilia	0	0	0	0	1	0	0	0	0	0	0	0	0	0	0
parviceps	Hydrophis	Elapidae	Squamata	Reptilia	0	0	0	0	1	0	0	0	0	0	0	0	0	0	0
peronii	Hydrophis	Elapidae	Squamata	Reptilia	0	0	0	1	1	0	1	0	0	0	0	0	0	0	0
platurus	Hydrophis	Elapidae	Squamata	Reptilia	0	0	0	1	1	1	1	1	0	0	0	1	1	0	0
schistosus	Hydrophis	Elapidae	Squamata	Reptilia	0	0	0	0	1	0	1	0	0	0	0	0	1	0	0
spiralis	Hydrophis	Elapidae	Squamata	Reptilia	0	0	0	0	1	0	1	0	0	0	0	0	1	0	0
stokesii	Hydrophis	Elapidae	Squamata	Reptilia	0	0	0	1	1	0	1	0	0	0	0	0	0	0	0
stricticollis	Hydrophis	Elapidae	Squamata	Reptilia	0	0	0	0	0	0	1	0	0	0	0	0	0	0	0
torquatus	Hydrophis	Elapidae	Squamata	Reptilia	0	0	0	0	1	0	1	0	0	0	0	0	0	0	0
viperinus	Hydrophis	Elapidae	Squamata	Reptilia	0	0	0	1	1	0	1	0	0	0	0	0	1	0	0
vorisi	Hydrophis	Elapidae	Squamata	Reptilia	0	0	0	0	1	0	0	0	0	0	0	0	0	0	0
zweifeli	Hydrophis	Elapidae	Squamata	Reptilia	0	0	0	0	1	0	0	0	0	0	0	0	0	0	0
jerdoni	Kerilia	Elapidae	Squamata	Reptilia	0	0	0	0	1	0	1	0	0	0	0	0	0	0	0
annadalei	Kolpophis	Elapidae	Squamata	Reptilia	0	0	0	0	1	0	0	0	0	0	0	0	0	0	0
anomalus	Thalassophis	Elapidae	Squamata	Reptilia	0	0	0	0	1	0	1	0	0	0	0	0	0	0	0
colubrina	Laticauda	Elapidae	Squamata	Reptilia	0	0	0	0	1	0	1	0	0	0	0	0	0	0	0
frontalis	Laticauda	Elapidae	Squamata	Reptilia	0	0	0	0	1	0	0	0	0	0	0	0	0	0	0
guineai	Laticauda	Elapidae	Squamata	Reptilia	0	0	0	0	1	0	0	0	0	0	0	0	0	0	0
laticaudata	Laticauda	Elapidae	Squamata	Reptilia	0	0	0	1	1	0	1	0	0	0	0	0	0	0	0
saintgironsi	Laticauda	Elapidae	Squamata	Reptilia	0	0	0	0	1	0	0	0	0	0	0	0	0	0	0
schistorhynchus	Laticauda	Elapidae	Squamata	Reptilia	0	0	0	0	1	0	0	0	0	0	0	0	0	0	0
semifasciata	Laticauda	Elapidae	Squamata	Reptilia	0	0	0	1	1	0	0	0	0	0	0	0	0	0	0
mertoni	Parahydrophis	Elapidae	Squamata	Reptilia	0	0	0	0	1	0	0	0	0	0	0	0	0	0	0
cristatus	Amblyrhynchus	Iguanidae	Squamata	Reptilia	0	0	0	0	1	0	0	0	0	0	0	0	0	0	0

## Sheet: Marine mammals
Species	Genus	Family	Order	Class	North Atlantic Ocean	Tropical Atlantic Ocean	South Atlantic Ocean	North Pacific Ocean	Tropical Pacific Ocean	South Pacific Ocean	Tropical Indian Ocean	Southern Indian Ocean	Arctic Ocean	Southern Ocean	Mediterranean Sea	Red Sea	Persian Gulf	Gulf of Mexico	Carribean Sea
maritimus	Ursus	Ursidae	Carnivora	Mammalia	1	0	0	1	0	0	0	0	1	0	0	0	0	0	0
lutris	Enhydra	Mustellidae	Carnivora	Mammalia	0	0	0	1	0	0	0	0	0	0	0	0	0	0	0
felina	Lontra	Mustellidae	Carnivora	Mammalia	0	0	0	0	1	1	0	0	0	0	0	0	0	0	0
macrodon	Neovison	Mustellidae	Carnivora	Mammalia	1	0	0	0	0	0	0	0	0	0	0	0	0	0	0
australis	Arctocephalus	Otariidae	Carnivora	Mammalia	0	0	1	0	1	1	0	0	0	0	0	0	0	0	0
forsteri	Arctocephalus	Otariidae	Carnivora	Mammalia	0	0	0	0	0	1	0	1	0	0	0	0	0	0	0
galapagoensis	Arctocephalus	Otariidae	Carnivora	Mammalia	0	0	0	0	1	0	0	0	0	0	0	0	0	0	0
gazella	Arctocephalus	Otariidae	Carnivora	Mammalia	0	0	1	0	0	1	0	1	0	1	0	0	0	0	0
philippii	Arctocephalus	Otariidae	Carnivora	Mammalia	0	0	0	0	1	1	0	0	0	0	0	0	0	0	0
pusillus	Arctocephalus	Otariidae	Carnivora	Mammalia	0	0	1	0	0	1	0	1	0	0	0	0	0	0	0
tropicalis	Arctocephalus	Otariidae	Carnivora	Mammalia	0	0	1	0	0	1	0	1	0	1	0	0	0	0	0
ursinus	Callorhinus	Otariidae	Carnivora	Mammalia	0	0	0	1	0	0	0	0	0	0	0	0	0	0	0
jubatus	Eumetopias	Otariidae	Carnivora	Mammalia	0	0	0	1	0	0	0	0	0	0	0	0	0	0	0
cinerea	Neophoca	Otariidae	Carnivora	Mammalia	0	0	0	0	0	1	0	1	0	0	0	0	0	0	0
byronia	Otaria	Otariidae	Carnivora	Mammalia	0	0	1	0	1	1	0	0	0	0	0	0	0	0	0
hookeri	Phocarctos	Otariidae	Carnivora	Mammalia	0	0	0	0	0	1	0	0	0	0	0	0	0	0	0
californianus	Zalophus	Otariidae	Carnivora	Mammalia	0	0	0	1	1	0	0	0	0	0	0	0	0	0	0
japonicus	Zalophus	Otariidae	Carnivora	Mammalia	0	0	0	1	0	0	0	0	0	0	0	0	0	0	0
wollebaeki	Zalophus	Otariidae	Carnivora	Mammalia	0	0	0	0	1	0	0	0	0	0	0	0	0	0	0
rosmarus	Odobenus	Odobenidae	Carnivora	Mammalia	1	0	0	1	0	0	0	0	1	0	0	0	0	0	0
cristata	Cystophora	Phocidae	Carnivora	Mammalia	1	0	0	0	0	0	0	0	1	0	0	0	0	0	0
barbatus	Erignathus	Phocidae	Carnivora	Mammalia	1	0	0	1	0	0	0	0	1	0	0	0	0	0	0
grypus	Halichoerus	Phocidae	Carnivora	Mammalia	1	0	0	0	0	0	0	0	1	0	0	0	0	0	0
fasciata	Histriophoca	Phocidae	Carnivora	Mammalia	0	0	0	1	0	0	0	0	1	0	0	0	0	0	0
leptonyx	Hydrurga	Phocidae	Carnivora	Mammalia	0	0	1	0	0	1	0	1	0	1	0	0	0	0	0
weddellii	Leptonychotes	Phocidae	Carnivora	Mammalia	0	0	1	0	0	1	0	1	0	1	0	0	0	0	0
carcinophaga	Lobodon	Phocidae	Carnivora	Mammalia	0	0	1	0	0	1	0	1	0	1	0	0	0	0	0
leonina	Mirounga	Phocidae	Carnivora	Mammalia	0	0	1	0	0	1	0	1	0	1	0	0	0	0	0
angustirostris	Mirounga	Phocidae	Carnivora	Mammalia	0	0	0	1	0	0	0	0	0	0	0	0	0	0	0
monachus	Monachus	Phocidae	Carnivora	Mammalia	1	0	0	0	0	0	0	0	0	0	1	0	0	0	0
tropicalis	Neomonachus	Phocidae	Carnivora	Mammalia	1	1	0	0	0	0	0	0	0	0	0	0	0	1	1
schauinslandi	Neomonachus	Phocidae	Carnivora	Mammalia	0	0	0	1	0	0	0	0	0	0	0	0	0	0	0
rossii	Ommatophoca	Phocidae	Carnivora	Mammalia	0	0	0	0	0	0	0	0	0	1	0	0	0	0	0
groenlandicus	Pagophilus	Phocidae	Carnivora	Mammalia	1	0	0	0	0	0	0	0	1	0	0	0	0	0	0
vitulina	Phoca	Phocidae	Carnivora	Mammalia	1	0	0	1	0	0	0	0	1	0	0	0	0	0	0
largha	Phoca	Phocidae	Carnivora	Mammalia	0	0	0	1	0	0	0	0	1	0	0	0	0	0	0
hispida	Pusa	Phocidae	Carnivora	Mammalia	1	0	0	1	0	0	0	0	1	0	0	0	0	0	0
mysticetus	Balaena	Balaenidae	Artiodactyla	Mammalia	0	0	0	1	0	0	0	0	1	0	0	0	0	0	0
glacialis	Eubalaena	Balaenidae	Artiodactyla	Mammalia	1	0	0	0	0	0	0	0	1	0	0	0	0	0	0
japonica	Eubalaena	Balaenidae	Artiodactyla	Mammalia	0	0	0	1	0	0	0	0	0	0	0	0	0	0	0
australis	Eubalaena	Balaenidae	Artiodactyla	Mammalia	0	0	1	0	0	1	0	1	0	1	0	0	0	0	0
marginata	Caperea	Neobalaenidae	Artiodactyla	Mammalia	0	0	1	0	0	1	0	1	0	1	0	0	0	0	0
robustus	Eschrichtius	Eschrichtiidae	Artiodactyla	Mammalia	1	0	0	1	0	0	0	0	1	0	1	0	0	0	0
acutorostrata	Balaenoptera	Balaenopteridae	Artiodactyla	Mammalia	1	1	1	1	1	1	1	1	1	1	1	0	0	0	1
bonaerensis	Balaenoptera	Balaenopteridae	Artiodactyla	Mammalia	0	1	1	0	1	1	1	1	0	1	0	0	0	0	0
borealis	Balaenoptera	Balaenopteridae	Artiodactyla	Mammalia	1	1	1	1	1	1	1	1	1	1	0	0	0	1	1
edeni	Balaenoptera	Balaenopteridae	Artiodactyla	Mammalia	1	1	1	1	1	1	1	1	0	0	0	0	0	1	1
musculus	Balaenoptera	Balaenopteridae	Artiodactyla	Mammalia	1	1	1	1	1	1	1	1	1	1	0	0	0	0	0
omurai	Balaenoptera	Balaenopteridae	Artiodactyla	Mammalia	0	1	0	0	1	1	1	0	0	0	0	1	1	0	0
physalus	Balaenoptera	Balaenopteridae	Artiodactyla	Mammalia	1	0	1	1	0	1	0	1	1	1	1	0	0	0	0
ricei	Balaenoptera	Balaenopteridae	Artiodactyla	Mammalia	0	0	0	0	0	0	0	0	0	0	0	0	0	1	0
novaeangliae	Megaptera	Balaenopteridae	Artiodactyla	Mammalia	1	1	1	1	1	1	1	1	1	1	0	0	1	1	1
macrocephalus	Physeter	Physeteridae	Artiodactyla	Mammalia	1	1	1	1	1	1	1	1	1	1	1	0	0	1	1
breviceps	Kogia	Kogiidae	Artiodactyla	Mammalia	1	1	1	1	1	1	1	1	0	0	0	0	0	1	1
sima	Kogia	Kogiidae	Artiodactyla	Mammalia	1	1	1	1	1	1	1	1	0	0	0	1	1	1	1
arnuxii	Berardius	Ziphiidae	Artiodactyla	Mammalia	0	0	1	0	0	1	0	1	0	1	0	0	0	0	0
bairdii	Berardius	Ziphiidae	Artiodactyla	Mammalia	0	0	0	1	0	0	0	0	0	0	0	0	0	0	0
minimus	Berardius	Ziphiidae	Artiodactyla	Mammalia	0	0	0	1	0	0	0	0	0	0	0	0	0	0	0
ampullatus	Hyperoodon	Ziphiidae	Artiodactyla	Mammalia	1	0	0	0	0	0	0	0	1	0	0	0	0	0	0
planifrons	Hyperoodon	Ziphiidae	Artiodactyla	Mammalia	0	0	1	0	0	1	0	1	0	1	0	0	0	0	0
pacificus	Indopacetus	Ziphiidae	Artiodactyla	Mammalia	0	0	0	0	1	0	1	0	0	0	0	0	0	0	0
bidens	Mesoplodon	Ziphiidae	Artiodactyla	Mammalia	1	0	0	0	0	0	0	0	0	0	1	0	0	0	0
bowdoini	Mesoplodon	Ziphiidae	Artiodactyla	Mammalia	0	0	1	0	0	1	0	1	0	0	0	0	0	0	0
carlhubbsi	Mesoplodon	Ziphiidae	Artiodactyla	Mammalia	0	0	0	1	0	0	0	0	0	0	0	0	0	0	0
densirostris	Mesoplodon	Ziphiidae	Artiodactyla	Mammalia	1	1	1	1	1	1	1	1	0	0	0	0	0	1	1
eueu	Mesoplodon	Ziphiidae	Artiodactyla	Mammalia	0	0	1	0	0	1	0	1	0	0	0	0	0	0	0
europaeus	Mesoplodon	Ziphiidae	Artiodactyla	Mammalia	1	1	0	0	0	0	0	0	0	0	0	0	0	0	0
ginkgodens	Mesoplodon	Ziphiidae	Artiodactyla	Mammalia	0	0	0	1	1	0	0	0	0	0	0	0	0	0	0
grayi	Mesoplodon	Ziphiidae	Artiodactyla	Mammalia	0	0	1	0	1	1	0	1	0	1	0	0	0	0	0
hectori	Mesoplodon	Ziphiidae	Artiodactyla	Mammalia	0	0	1	0	0	1	0	1	0	0	0	0	0	0	0
hotaula	Mesoplodon	Ziphiidae	Artiodactyla	Mammalia	0	0	0	0	1	0	1	0	0	0	0	0	0	0	0
layardii	Mesoplodon	Ziphiidae	Artiodactyla	Mammalia	0	0	1	0	0	1	0	1	0	1	0	0	0	0	0
mirus	Mesoplodon	Ziphiidae	Artiodactyla	Mammalia	1	0	0	0	0	1	0	1	0	0	0	0	0	0	0
perrini	Mesoplodon	Ziphiidae	Artiodactyla	Mammalia	0	0	0	1	0	0	0	0	0	0	0	0	0	0	0
peruvianus	Mesoplodon	Ziphiidae	Artiodactyla	Mammalia	0	0	0	1	1	1	0	0	0	0	0	0	0	0	0
stejnegeri	Mesoplodon	Ziphiidae	Artiodactyla	Mammalia	0	0	0	1	0	0	0	0	0	0	0	0	0	0	0
traversii	Mesoplodon	Ziphiidae	Artiodactyla	Mammalia	0	0	0	0	0	1	0	0	0	0	0	0	0	0	0
shepherdi	Tasmacetus	Ziphiidae	Artiodactyla	Mammalia	0	0	1	0	0	1	0	1	0	0	0	0	0	0	0
cavirostris	Ziphius	Ziphiidae	Artiodactyla	Mammalia	1	1	1	1	1	1	1	1	0	0	1	0	0	1	1
blainvillei	Pontoporia	Pontoporiidae	Artiodactyla	Mammalia	0	0	1	0	0	0	0	0	0	0	0	0	0	0	0
leucas	Delphinapterus	Monodontidae	Artiodactyla	Mammalia	1	0	0	1	0	0	0	0	1	0	0	0	0	0	0
monoceros	Monodon	Monodontidae	Artiodactyla	Mammalia	1	0	0	0	0	0	0	0	1	0	0	0	0	0	0
commersonii	Cephalorhynchus	Delphinidae	Artiodactyla	Mammalia	0	0	1	0	0	0	0	1	0	0	0	0	0	0	0
eutropia	Cephalorhynchus	Delphinidae	Artiodactyla	Mammalia	0	0	0	0	0	1	0	0	0	0	0	0	0	0	0
heavisidii	Cephalorhynchus	Delphinidae	Artiodactyla	Mammalia	0	0	1	0	0	0	0	0	0	0	0	0	0	0	0
hectori	Cephalorhynchus	Delphinidae	Artiodactyla	Mammalia	0	0	0	0	0	1	0	0	0	0	0	0	0	0	0
delphis	Delphinus	Delphinidae	Artiodactyla	Mammalia	1	1	1	1	1	1	1	1	0	0	1	1	1	1	1
attenuata	Feresa	Delphinidae	Artiodactyla	Mammalia	1	1	1	1	1	1	1	0	0	0	0	0	0	1	1
macrorhynchus	Globicephala	Delphinidae	Artiodactyla	Mammalia	1	1	1	1	1	1	1	1	0	0	0	1	0	1	1
melas	Globicephala	Delphinidae	Artiodactyla	Mammalia	1	0	0	0	0	1	0	1	1	1	1	0	0	0	0
griseus	Grampus	Delphinidae	Artiodactyla	Mammalia	1	1	1	1	1	1	1	1	0	0	1	1	0	1	1
hosei	Lagenodelphis	Delphinidae	Artiodactyla	Mammalia	1	1	1	0	1	1	1	0	0	0	0	0	0	1	1
acutus	Lagenorhynchus	Delphinidae	Artiodactyla	Mammalia	1	0	0	0	0	0	0	0	1	0	0	0	0	0	0
albirostris	Lagenorhynchus	Delphinidae	Artiodactyla	Mammalia	1	0	0	0	0	0	0	0	1	0	0	0	0	0	0
australis	Lagenorhynchus	Delphinidae	Artiodactyla	Mammalia	0	0	1	0	0	1	0	0	0	0	0	0	0	0	0
cruciger	Lagenorhynchus	Delphinidae	Artiodactyla	Mammalia	0	0	1	0	0	1	0	1	0	1	0	0	0	0	0
obliquidens	Lagenorhynchus	Delphinidae	Artiodactyla	Mammalia	0	0	0	1	0	0	0	0	0	0	0	0	0	0	0
obscurus	Lagenorhynchus	Delphinidae	Artiodactyla	Mammalia	0	1	1	0	0	1	0	1	0	0	0	0	0	0	0
borealis	Lissodelphis	Delphinidae	Artiodactyla	Mammalia	0	0	0	1	0	0	0	0	0	0	0	0	0	0	0
peronii	Lissodelphis	Delphinidae	Artiodactyla	Mammalia	0	0	1	0	0	1	0	1	0	0	0	0	0	0	0
brevirostris	Orcaella	Delphinidae	Artiodactyla	Mammalia	0	0	0	0	1	0	1	0	0	0	0	0	0	0	0
heinsohni	Orcaella	Delphinidae	Artiodactyla	Mammalia	0	0	0	0	1	0	1	0	0	0	0	0	0	0	0
orca	Orcinus	Delphinidae	Artiodactyla	Mammalia	1	1	1	1	1	1	1	1	1	1	1	0	0	1	1
electra	Peponocephala	Delphinidae	Artiodactyla	Mammalia	1	1	1	1	1	1	1	0	0	0	0	0	0	1	1
crassidens	Pseudorca	Delphinidae	Artiodactyla	Mammalia	1	1	1	1	1	1	1	1	0	0	1	1	0	1	1
teuszii	Sousa	Delphinidae	Artiodactyla	Mammalia	0	1	0	0	0	0	0	0	0	0	0	0	0	0	0
chinensis	Sousa	Delphinidae	Artiodactyla	Mammalia	0	0	0	0	1	0	1	0	0	0	0	1	1	0	0
plumbea	Sousa	Delphinidae	Artiodactyla	Mammalia	0	0	1	0	0	0	1	1	0	0	1	1	1	0	0
sahulensis	Sousa	Delphinidae	Artiodactyla	Mammalia	0	0	0	0	1	1	1	1	0	0	0	0	0	0	0
guianensis	Sotalia	Delphinidae	Artiodactyla	Mammalia	0	1	1	0	0	0	0	0	0	0	0	0	0	0	0
attenuata	Stenella	Delphinidae	Artiodactyla	Mammalia	1	1	0	1	1	1	1	1	0	0	0	1	1	1	1
clymene	Stenella	Delphinidae	Artiodactyla	Mammalia	1	1	0	0	0	0	0	0	0	0	0	0	0	1	1
coeruleoalba	Stenella	Delphinidae	Artiodactyla	Mammalia	1	1	1	1	1	1	1	1	0	0	1	0	0	1	1
frontalis	Stenella	Delphinidae	Artiodactyla	Mammalia	1	1	1	0	0	0	0	0	0	0	0	0	0	1	1
longirostris	Stenella	Delphinidae	Artiodactyla	Mammalia	1	1	1	1	1	1	1	1	0	0	0	1	1	1	1
bredanensis	Steno	Delphinidae	Artiodactyla	Mammalia	1	1	1	1	1	1	1	1	0	0	1	0	0	1	1
aduncus	Tursiops	Delphinidae	Artiodactyla	Mammalia	0	0	0	0	1	1	1	1	0	0	0	1	1	0	0
erebennus	Tursiops	Delphinidae	Artiodactyla	Mammalia	1	0	0	0	0	0	0	0	0	0	0	0	0	0	0
truncatus	Tursiops	Delphinidae	Artiodactyla	Mammalia	1	1	1	1	1	1	1	1	0	0	1	1	1	1	1
phocaenoides	Neophocaena	Phocoenidae	Artiodactyla	Mammalia	0	0	0	1	1	0	1	0	0	0	0	0	0	0	0
asiaeorientalis	Neophocaena	Phocoenidae	Artiodactyla	Mammalia	0	0	0	1	0	0	0	0	0	0	0	0	0	0	0
dioptrica	Phocoena	Phocoenidae	Artiodactyla	Mammalia	0	0	1	0	0	1	0	1	0	1	0	0	0	0	0
phocoena	Phocoena	Phocoenidae	Artiodactyla	Mammalia	1	1	0	1	0	0	0	0	1	0	1	0	0	0	0
sinus	Phocoena	Phocoenidae	Artiodactyla	Mammalia	0	0	0	1	0	0	0	0	0	0	0	0	0	0	0
spinipinnis	Phocoena	Phocoenidae	Artiodactyla	Mammalia	0	0	1	0	1	1	0	0	0	0	0	0	0	0	0
dalli	Phocoenoides	Phocoenidae	Artiodactyla	Mammalia	0	0	0	1	0	0	0	0	0	0	0	0	0	0	0
manatus	Trichechus	Trichechidae	Sirenia	Mammalia	1	1	0	0	0	0	0	0	0	0	0	0	0	1	1
senegalensis	Trichechus	Trichechidae	Sirenia	Mammalia	0	1	0	0	0	0	0	0	0	0	0	0	0	0	0
dugon	Dugong	Dugongidae	Sirenia	Mammalia	0	0	0	0	1	1	1	1	0	0	0	1	1	0	0
gigas	Hydrodamalis	Dugongidae	Sirenia	Mammalia	0	0	0	1	0	0	0	0	0	0	0	0	0	0	0
